# Supplementary material for: Interfractional Geometric Variations and Dosimetric Benefits of Stereotactic MRI Guided Online Adaptive Radiotherapy (SMART) of Prostate Bed after Radical Prostatectomy: Post-Hoc Analysis of a Phase II Trial
Source: Cancers (Basel). 2021 Jun 4;13(11):2802. doi: 10.3390/cancers13112802 (PMC8200117; doi:10.3390/cancers13112802)
Supplement: Supplementary file 1 [file cancers-13-02802-s001.zip]

Archive with 1 entries (1 files):
- cancers-1209447-supplementary.pdf
